# Supplementary material for: Distinguishable Prognostic Signatures and Tumor Immunogenicity Between Pancreatic Head Cancer and Pancreatic Body/Tail Cancer
Source: Front Oncol. 2022 Jun 8;12:890715. doi: 10.3389/fonc.2022.890715 (PMC9213676; doi:10.3389/fonc.2022.890715)
Supplement: Supplementary Table 1 — Shows DEG between pancreatic head cancer and pancreatic body/tail cancer. [file Table_1.xlsx]

## Sheet: supplemental Table S1
gene	conMean	treatMean	logFC	pValue	fdr
TKTL1	1.74132	2.6138	0.585965	0.0150241	0.280722
PAX7	2.29212	1.5084	-0.603662	0.0189401	0.291057
CYP3A43	0.604834	1.40962	1.22069	0.00202715	0.24201
MUSK	2.3599	3.55172	0.589796	0.00709142	0.272989
OTC	3.1333	4.51981	0.528578	0.0349334	0.328409
NPFFR2	1.36466	2.54585	0.899604	0.00143511	0.228082
ACSM2B	1.19292	2.01741	0.758002	0.0210427	0.301116
SLC6A15	2.2355	3.19104	0.513427	0.0313827	0.322742
PAX2	1.70231	2.46966	0.536817	0.0389069	0.335237
FKBP6	0.45184	0.854238	0.918825	0.0406546	0.335939
AFM	0.785517	1.56674	0.996053	0.0206376	0.298907
AFP	1.52744	2.33282	0.610962	0.0281189	0.318504
COL19A1	1.54705	3.05136	0.979935	0.00486896	0.264907
TBX5	2.72623	1.73018	-0.655982	0.0127853	0.275557
SI	1.82869	3.91387	1.09779	0.0203478	0.297626
SLC26A3	2.15882	3.5457	0.715826	0.0430488	0.342739
CPA1	8.23906	11.8832	0.528375	0.0129213	0.275557
CMA1	1.50487	3.62328	1.26766	5.19417e-05	0.0869912
MYH7	2.36181	3.91148	0.727825	0.00827532	0.272989
DAZL	1.31003	2.32903	0.83013	0.0274322	0.315923
CYP26A1	6.58635	4.51498	-0.544761	0.000163538	0.147661
CTSG	3.82782	5.85961	0.614281	0.000175666	0.148172
TCL1A	2.85468	5.13442	0.846871	0.00910405	0.272989
BRS3	4.03733	2.76588	-0.545663	0.0313818	0.322742
AQP8	3.30264	6.22238	0.913846	0.0102682	0.272989
CGB2	0.915088	0.494401	-0.888228	0.0442942	0.344118
FCER2	3.20171	4.94656	0.62758	0.026017	0.313346
CLEC4M	0.460784	0.946344	1.03828	0.0447523	0.344118
CASP14	4.66421	2.2272	-1.0664	0.0280086	0.317629
THEG	1.23522	0.657483	-0.909741	0.0258324	0.312927
PAX4	3.92088	2.62147	-0.580803	0.00629613	0.270872
CRYBA1	0.974199	1.48128	0.604555	0.0301224	0.321475
CSF3	2.32377	3.47199	0.579299	0.0406687	0.335939
PHOX2B	1.17245	2.21086	0.915086	0.0115293	0.272989
APOA4	1.06348	3.80474	1.83901	0.000904812	0.208633
APOC3	1.26301	2.83991	1.16897	0.0096825	0.272989
GSG1	1.4319	2.7303	0.93113	0.00210387	0.246648
IFNG	1.52373	2.42019	0.667512	0.0189797	0.291057
AICDA	1.9812	2.96565	0.581973	0.0390526	0.335675
MEP1A	2.93171	4.44844	0.60156	0.028074	0.318149
HAND1	0.599596	1.62281	1.43643	0.00439115	0.260745
IL5	1.82545	1.21674	-0.585229	0.00774525	0.272989
RBP2	2.45513	4.34575	0.823806	0.00061868	0.208633
SERPINI2	3.21702	6.33065	0.976627	0.00531625	0.266096
SLC5A7	2.45236	3.53233	0.526452	0.0267482	0.314615
LCT	0.649466	2.67892	2.04433	4.89102e-06	0.0573398
RPE65	1.02099	1.82068	0.834517	0.0430117	0.34256
FGF23	1.30169	0.65597	-0.988687	0.0370035	0.333497
DPPA4	1.55935	2.38988	0.615995	0.010575	0.272989
XPNPEP2	3.78593	5.57415	0.558105	0.00119752	0.224218
KIAA0087	1.47687	2.13641	0.532646	0.0405759	0.335939
RBPJL	3.19767	5.73493	0.842755	0.0167753	0.284499
GNMT	4.09317	5.8557	0.516622	0.000926559	0.208633
GNRH2	1.08746	2.02244	0.895129	9.7351e-05	0.120136
CSTL1	2.32288	1.17451	-0.983853	0.00349109	0.257236
BANF2	0.537596	1.59408	1.56813	0.0119725	0.272989
SIRPD	1.16384	1.88987	0.699394	0.0167922	0.284499
CHURC1-FNTB	1.00404	1.49525	0.574567	0.0417987	0.339499
SLURP1	2.86516	1.72031	-0.735953	0.0171491	0.284735
APOL5	1.30479	0.814174	-0.680411	0.0194712	0.292542
TBC1D27P	2.7328	3.97499	0.540569	0.0373046	0.333848
HOXD10	3.77984	2.37522	-0.670265	0.0194066	0.292542
HOXD13	0.973255	0.50213	-0.954757	0.0431637	0.342919
EPO	1.696	2.67211	0.65584	0.0114274	0.272989
GATA5	2.11139	3.55129	0.750147	0.00271246	0.25039
CCL25	1.12995	2.35683	1.06058	0.0099623	0.272989
G6PC	1.91868	3.54113	0.884092	0.00851029	0.272989
BARX1	6.10032	4.26066	-0.517809	0.000605114	0.208633
FCRLA	3.87486	5.6081	0.533368	0.0115879	0.272989
GNG5P2	0.399209	0.74852	0.906898	0.04825	0.350597
SYT6	2.87115	4.0864	0.509201	0.0128719	0.275557
SPX	1.48977	3.8464	1.36842	1.54177e-05	0.0722998
NMBR	0.719041	1.25367	0.802012	0.0108176	0.272989
PCDH8	2.0176	3.18959	0.660734	0.00641946	0.272185
CFC1	7.00091	4.91614	-0.510016	0.0032556	0.255844
HEMGN	0.714998	1.51755	1.08573	0.00203644	0.24201
CLPS	6.61659	9.70617	0.552815	0.0284968	0.319214
GUCA1C	0.53734	2.55359	2.24862	0.00238207	0.249238
NDST4	0.346577	0.971228	1.48663	0.023807	0.308558
CTRL	1.75101	3.65749	1.06267	0.000741552	0.208633
DPEP3	1.82948	2.78166	0.604515	0.0114894	0.272989
SPACA3	1.47473	3.001	1.02499	0.00025796	0.155087
CELA2A	5.19456	8.80782	0.761783	0.0147522	0.280423
REG3G	5.29796	8.3983	0.66466	0.00730076	0.272989
EPHA5	2.20982	3.24844	0.555817	0.00896915	0.272989
RASGEF1C	2.33595	3.57318	0.613201	0.00176107	0.233437
AWAT2	1.07946	0.58173	-0.89189	0.0440102	0.343625
CRH	5.1839	3.52593	-0.556036	0.0168627	0.284499
PMP2	3.1161	4.43772	0.510078	0.00416168	0.260531
RSPO2	2.48677	3.86109	0.634736	0.00314358	0.254164
MS4A3	0.293945	0.961695	1.71003	0.0119039	0.272989
GPHA2	1.50595	4.0947	1.44308	4.14283e-05	0.0869912
POU4F1	0.609735	1.29232	1.08371	0.0361314	0.331259
TMPRSS15	1.2947	2.91158	1.16918	0.00526168	0.266096
CPA2	6.91514	10.2872	0.573019	0.0131637	0.276293
WNT9B	2.12962	3.02055	0.504215	0.0118855	0.272989
TEPP	1.6405	2.55231	0.637663	0.00602207	0.266683
FCN2	0.78691	1.66484	1.08112	0.0101555	0.272989
CXCR5	1.86223	3.24429	0.800866	0.0157808	0.282203
KLHL10	1.19601	1.96429	0.715788	0.00176009	0.233437
CCDC155	1.2691	2.25305	0.828065	0.0139293	0.277069
CD300LG	1.73295	3.52025	1.02245	0.00229656	0.249072
CTRC	7.01921	10.5136	0.582872	0.0110538	0.272989
LRRC38	0.968355	1.57303	0.69994	0.0186248	0.291057
BRINP3	1.87298	3.0178	0.688161	0.00152292	0.230957
IL20	0.468784	0.969929	1.04896	0.0315481	0.322742
S100A12	2.35767	3.41795	0.535772	0.0194263	0.292542
PROK2	1.62666	2.60357	0.678581	0.0186874	0.291057
FCRL1	3.0612	4.66744	0.608536	0.0392818	0.335795
SPTA1	1.77621	2.80178	0.657545	0.0137093	0.277069
FABP1	3.03432	4.90149	0.691849	0.0278135	0.317036
DNASE1L3	3.86511	5.63377	0.54359	0.000218289	0.154891
TMEM155	1.75505	2.53347	0.529601	0.0148777	0.280722
NPY5R	1.8791	2.78994	0.570191	0.0293528	0.32073
HTR4	0.779673	1.35189	0.794035	0.0391465	0.335726
CARTPT	2.5946	4.38229	0.756174	0.00376566	0.260531
KCNV1	0.721121	1.22843	0.768504	0.0351568	0.329185
DEFA4	0.293945	0.800906	1.44608	0.012028	0.272989
TSHR	2.29185	3.30582	0.528496	0.00350724	0.257236
PHOX2A	1.31087	2.20758	0.751939	0.0214942	0.302061
SOHLH1	1.10441	0.58973	-0.905143	0.0156125	0.280847
C12orf50	0.618678	1.06052	0.777511	0.0356611	0.32997
TBATA	0.526316	1.2336	1.22888	0.00167453	0.230957
CLEC3A	1.06838	0.703812	-0.602163	0.039222	0.335795
GALR1	2.01195	2.91736	0.536068	0.0355018	0.329929
LDHAL6A	1.46793	2.11768	0.528705	0.0168402	0.284499
KIR3DL1	0.58299	1.20641	1.04917	0.0166469	0.284499
ACER1	0.963116	1.66177	0.786936	0.0209476	0.300779
PTF1A	1.08627	3.7554	1.78959	0.00275303	0.25039
MOBP	1.61568	2.28724	0.501462	0.0340541	0.326789
UMOD	0.926702	2.27989	1.29879	0.0262762	0.313346
DRD5	0.618678	1.17055	0.919922	0.0318418	0.32279
KRT72	0.800754	1.87726	1.22919	0.00603003	0.266683
IRX1	3.86228	2.23791	-0.787299	0.000251029	0.154891
CELP	1.38821	4.38212	1.6584	7.94659e-05	0.109602
PLA2G1B	6.28712	9.5856	0.60847	0.021821	0.302298
MBD3L1	0.105263	0.988119	3.23068	0.000690616	0.208633
KRT27	1.01987	2.1119	1.05015	0.000505843	0.208633
SHANK2-AS3	0.557103	0.239055	-1.2206	0.00676781	0.272989
ANGPTL7	3.58228	5.76716	0.686982	0.00256239	0.25039
REG1B	6.4942	10.1827	0.64889	0.00321021	0.255313
PRL	0.974821	1.59257	0.70815	0.0358421	0.331254
SNTG2	2.75332	4.61996	0.746708	0.000163739	0.147661
MS4A10	0.429996	1.41672	1.72016	0.0225885	0.303915
ABRA	0.89078	1.81907	1.03006	0.00471875	0.264907
LEP	2.53649	4.14765	0.709461	0.0212607	0.30139
GAL3ST3	0.889836	1.63222	0.87522	0.0192791	0.292542
GPR152	0.263158	0.867572	1.72105	0.000890996	0.208633
PNLIP	7.33442	11.1927	0.609797	0.0129179	0.275557
KCNA2	1.88192	2.7646	0.554867	0.0207028	0.298907
C10orf71	0.105263	1.20968	3.52256	0.000822584	0.208633
C5orf64	0.621778	1.20191	0.950863	0.0164494	0.284499
C12orf42	1.5719	2.55228	0.699278	0.0389498	0.335263
AL162457.1	0.399209	1.0113	1.34099	0.0133879	0.276587
SYCN	4.50253	7.76463	0.786181	0.0194244	0.292542
FAM216B	2.22166	3.24905	0.548381	0.00200454	0.24201
MRGPRX3	1.20114	0.417268	-1.52536	0.0119989	0.272989
KCTD4	1.00404	1.80354	0.845012	0.026797	0.314615
DEFB124	1.43546	2.12883	0.568542	0.0308539	0.322742
AGTR2	0.964238	1.89419	0.974118	0.0164612	0.284499
CHRM2	1.08042	2.85369	1.40123	0.00023271	0.154891
OR52N4	1.5874	2.45507	0.629097	0.0136955	0.277065
ADIPOQ	2.31707	4.64491	1.00335	0.0112265	0.272989
ANKRD62	0.89078	1.60801	0.852137	0.0354455	0.329667
TMEM252	1.53163	2.50884	0.711952	0.0160186	0.283471
AQP7P2	0.587891	1.12572	0.937232	0.0371202	0.333497
ENPP7	1.51961	2.38909	0.652754	0.0357725	0.330871
ZAR1	1.17769	0.708858	-0.732385	0.0458567	0.346597
OTOP3	2.04572	3.07099	0.586096	0.0375743	0.334221
SPDYE4	0.293945	0.799886	1.44425	0.00554577	0.266096
PGPEP1L	0.587891	1.31289	1.15912	0.00506667	0.264907
TAFA1	1.58766	2.58113	0.701104	0.000968413	0.208633
NCF4-AS1	0.263158	0.859593	1.70773	0.0102476	0.272989
C14orf180	1.48952	2.87886	0.950655	0.00646236	0.272185
FAM167A-AS1	0.595891	1.71228	1.5228	0.00702822	0.272989
AQP12A	1.20813	2.67391	1.14617	0.0228091	0.304722
PRSS57	0.477727	1.0439	1.12772	0.024992	0.311129
LINC00158	0.604834	1.19695	0.984757	0.0400861	0.335939
DBX2	1.63047	2.47963	0.604837	0.0063729	0.272185
NPAP1	0.652227	1.17802	0.852921	0.0461058	0.346597
TAL2	0.920624	1.41744	0.6226	0.031097	0.322742
ZPBP2	0.399209	0.956086	1.26	0.031297	0.322742
TRDN	0.842751	1.67016	0.986805	0.0224649	0.303915
EEF1GP1	2.66773	3.86712	0.535644	0.0145278	0.280126
PNLIPRP1	5.35394	8.5348	0.672756	0.0129013	0.275557
TTC24	1.39716	3.1366	1.16671	4.98728e-05	0.0869912
CLEC17A	3.02472	4.56181	0.592804	0.00574055	0.266521
LCN10	2.49769	3.56025	0.511385	0.0070315	0.272989
RTP5	1.41006	2.61342	0.890186	0.00542404	0.266096
AC010969.1	0.798417	1.92328	1.26835	0.00131301	0.226047
IGFL3	4.80652	3.3669	-0.513574	0.00588344	0.266683
CNR2	2.97587	4.62523	0.636215	0.0116808	0.272989
BEND4	1.96996	3.72127	0.917628	0.000301293	0.164289
GRAPL	0.914189	1.57102	0.781135	0.017124	0.284735
NCR1	1.75493	2.66465	0.602537	0.0034924	0.257236
OR10D1P	0.35552	0.753103	1.08291	0.0404803	0.335939
FAM180B	1.8349	3.04041	0.728564	0.00396408	0.260531
CLPSL2	0.854148	1.56908	0.877364	0.0347841	0.327938
SLC2A7	0.408152	0.908725	1.15474	0.0171976	0.284769
ZNF98	2.31826	3.32976	0.522376	0.0308982	0.322742
KLHL14	2.79764	4.19748	0.585314	0.00420438	0.260531
IGKV7-3	0.80246	1.77763	1.14745	0.00792661	0.272989
CLEC9A	3.15256	4.46853	0.503277	0.00105867	0.212159
MIR210	3.34569	2.19213	-0.60997	0.0100991	0.272989
MIR378A	1.54429	1.07364	-0.524433	0.031977	0.323174
AL591846.1	0.263158	0.827182	1.65228	0.00527743	0.266096
AC096632.1	0.324733	0.713652	1.13597	0.0376557	0.334232
RNU1-70P	1.8565	2.75822	0.571157	0.0387459	0.334808
RNA5SP195	0.946511	0.438449	-1.11021	0.00603033	0.266683
RNU6-216P	0.542064	0.95895	0.822994	0.0320744	0.323493
RNU6-833P	2.07552	1.44795	-0.519458	0.0100838	0.272989
RNA5SP260	0.368421	0.931313	1.33791	0.00879413	0.272989
RNU4-1	0.788616	1.45795	0.886549	0.0381458	0.334232
RNU6-776P	0.423389	1.74328	2.04174	0.00676843	0.272989
RNU1-91P	0.702097	0.246886	-1.50783	0.002054	0.24201
RNA5SP160	0.920624	0.383771	-1.26237	0.000744707	0.208633
RNU6-53P	0.851049	0.427581	-0.993045	0.003034	0.251892
TAS2R2P	1.43948	0.878829	-0.711889	0.0363208	0.331367
METTL11B	4.22594	2.85412	-0.566226	0.00302358	0.251892
LIPN	1.34401	2.21558	0.721137	0.0109721	0.272989
LIPK	2.12677	1.3094	-0.699758	0.0172918	0.285113
LINC02520	0.429996	1.06704	1.31122	0.0288931	0.320411
BTNL2	0.346577	1.02387	1.56279	0.00943552	0.272989
MUC21	4.71288	3.24676	-0.537606	0.0351736	0.329185
REG1CP	2.23873	5.6738	1.34164	0.00500344	0.264907
ST8SIA6-AS1	0.719041	1.55061	1.10869	0.00628218	0.270872
AP000812.1	0.808926	1.41369	0.80539	0.0339352	0.326789
PRSS3P4	0.105263	1.25147	3.57156	0.000680355	0.208633
PABPN1L	0.368421	0.90494	1.29647	0.016697	0.284499
PKHD1L1	2.18293	3.95009	0.855618	0.000153215	0.147661
LINC02397	2.25641	3.57488	0.663865	0.0190153	0.291057
LGALS7	3.82218	1.99716	-0.936442	0.00878831	0.272989
MUC19	0.817697	1.53811	0.911515	0.0193823	0.292542
LINC01310	0.504472	1.06143	1.07316	0.0448808	0.344118
AC025186.1	1.37007	0.736991	-0.894533	0.0073839	0.272989
SLCO1B7	1.34166	0.825651	-0.700412	0.0472568	0.348394
GMNC	1.02099	2.05304	1.0078	0.0166758	0.284499
SNORA2A	1.30109	1.89713	0.544099	0.0246691	0.311129
AC004461.1	0.771673	1.22061	0.661542	0.044542	0.344118
RNU6-45P	1.78605	1.12513	-0.666687	0.0149573	0.280722
RNU6-883P	1.42794	0.859756	-0.731938	0.0079874	0.272989
AC090971.1	0.991142	0.539354	-0.877859	0.037567	0.334221
MIR604	0.771673	0.41511	-0.894496	0.0474326	0.349404
MIR181B2	0.587891	0.25632	-1.1976	0.00719211	0.272989
MIR561	1.02589	0.512656	-1.00081	0.0129396	0.275557
IGLV5-45	4.06804	5.81819	0.516236	0.0212185	0.30139
TRGV4	1.58854	2.35939	0.570715	0.02948	0.32073
TRGV3	1.45045	2.2962	0.662744	0.0116933	0.272989
TRBV6-1	1.82368	2.85824	0.648272	0.014033	0.277848
TRBV7-6	1.53851	2.37181	0.624455	0.0184406	0.291057
TRBV5-6	1.79595	2.78178	0.631263	0.0292346	0.32073
TRBV27	1.04401	2.12345	1.02428	0.00473252	0.264907
TRAV2	1.59738	2.53921	0.668676	0.00983477	0.272989
TRAV3	1.58703	2.64477	0.736808	0.00551083	0.266096
TRAV8-1	1.28124	2.02423	0.65983	0.0386027	0.334808
TRAV10	0.815361	1.59427	0.967383	0.030912	0.322742
TRAV12-1	1.93061	2.74459	0.507531	0.0462245	0.346597
TRAV8-3	1.98336	3.0294	0.611088	0.00697591	0.272989
TRAV13-1	2.30533	3.39732	0.559423	0.00583342	0.266683
TRAV13-2	1.93679	2.79149	0.52737	0.01894	0.291057
TRAV14DV4	1.62662	2.41057	0.567493	0.0362807	0.331259
TRAV8-6	2.14095	3.21598	0.587005	0.00500887	0.264907
TRAV16	1.47163	2.31956	0.656434	0.0112616	0.272989
TRAV17	1.81297	2.86815	0.661766	0.00321055	0.255313
TRAV21	1.88317	2.77606	0.559871	0.0290533	0.320722
TRDV1	0.896641	1.68305	0.908475	0.0155648	0.280847
TRAV25	0.973255	1.78252	0.873031	0.019816	0.294758
TRAV26-1	1.63306	2.56795	0.653041	0.0244597	0.311129
TRAV29DV5	1.56719	2.72593	0.798571	0.00672004	0.272989
TRAV26-2	0.797221	1.7646	1.14629	0.0026939	0.25039
TRAV34	0.315789	0.822458	1.38098	0.0277719	0.316716
TRAV35	0.731942	1.45654	0.992746	0.0241278	0.310156
TRAV41	1.13795	2.05058	0.849592	0.0111223	0.272989
IGHD3-9	0.385365	0.981703	1.34906	0.0405925	0.335939
IGHD3-3	0.416152	1.17531	1.49786	0.00664721	0.272989
IGHV2-70D	2.95218	4.34924	0.558982	0.0418657	0.339898
MAGEA12	1.15299	0.688877	-0.743067	0.0225823	0.303915
ANAPC10P1	0.776573	0.428305	-0.858482	0.0334176	0.326465
UGT2B11	1.351	2.41511	0.838059	0.0263889	0.313763
RPS17P1	0.587891	1.16448	0.986068	0.0299409	0.32073
RPL5P8	0.441701	0.820076	0.892688	0.029591	0.32073
RPL9P21	1.14904	1.72753	0.588282	0.0408808	0.336445
PLAC9P1	0.789455	1.38304	0.808917	0.0156869	0.281417
RPS4XP1	1.42424	2.02163	0.505331	0.0168453	0.284499
AC022296.2	0.535259	1.16421	1.12104	0.0239562	0.309136
COMMD4P1	0.429996	0.922802	1.1017	0.0169241	0.284499
HMGB1P4	0.399209	0.7697	0.947154	0.0447683	0.344118
AC005323.1	0.732885	0.371855	-0.978845	0.0153859	0.280847
OR7E122P	0.89078	0.543611	-0.712494	0.0490029	0.351388
TMED11P	0.969558	3.76954	1.95899	0.000139227	0.147661
HMX1	0.889836	0.498792	-0.8351	0.0191169	0.292008
CELA2B	4.75819	7.91492	0.734162	0.0202716	0.297413
MFFP1	1.66307	1.14814	-0.53455	0.0277689	0.316716
AP002761.1	2.3545	1.65711	-0.506756	0.0214445	0.301987
KRT19P2	1.12315	0.548788	-1.03323	0.000684777	0.208633
AL022722.1	0.75749	1.27375	0.749781	0.0330679	0.325704
PIMREGP2	0.930511	0.495222	-0.909949	0.0180948	0.290023
AL589993.1	1.55901	2.24056	0.523233	0.0349504	0.328409
LY86-AS1	1.33772	2.16456	0.694301	0.0184086	0.291057
FAM240C	1.88558	3.46325	0.877118	0.0080396	0.272989
RPL7P58	0.263158	0.671107	1.35061	0.0260794	0.313346
NDUFAB1P1	1.74003	1.19257	-0.545037	0.0082718	0.272989
KRT18P22	0.482628	0.9512	0.978838	0.0151439	0.280722
NIP7P3	1.14414	0.593757	-0.946314	0.00272894	0.25039
BRD7P4	0.503276	0.953157	0.921364	0.0215526	0.302061
CELA3B	5.75065	9.39364	0.70796	0.00878541	0.272989
AL133268.1	1.29955	1.91974	0.562897	0.0444833	0.344118
SNORD88A	1.16194	0.598995	-0.955917	0.0112187	0.272989
ZNF816-ZNF321P	0.881836	0.52727	-0.741969	0.0289745	0.320411
OR3A2	0.293945	0.859638	1.54818	0.00922464	0.272989
KIR2DS4	0.772512	1.29868	0.749415	0.0491798	0.351388
AC011997.1	1.12625	1.72805	0.61762	0.0439008	0.343031
RNU6-554P	0.723942	0.407279	-0.829856	0.040106	0.335939
RN7SKP281	1.23951	0.813549	-0.607473	0.0405326	0.335939
AL157935.1	0.410913	0.71789	0.804929	0.0319406	0.322946
RNU2-7P	0.871092	1.32601	0.60619	0.0460405	0.346597
H2BP1	1.69977	2.64982	0.640556	0.00421037	0.260531
AL391097.1	0.807361	0.500679	-0.689326	0.0435597	0.343031
TRIM60P17	0.769966	1.34251	0.802067	0.0101046	0.272989
THAP12P8	1.34142	0.515523	-1.37966	3.4442e-05	0.0869912
CYP4F25P	1.04377	1.70164	0.705115	0.0134803	0.276771
HCG14	1.10131	1.59057	0.530326	0.0135147	0.276952
RPL7P7	0.650859	1.07868	0.728852	0.0266059	0.314016
CHL1-AS2	1.55882	2.231	0.51724	0.0396103	0.335939
LINC01754	0.315789	1.7222	2.44722	4.52922e-05	0.0869912
AC095032.1	0.263158	0.709676	1.43123	0.0177607	0.288218
BEND3P2	0.324733	0.829513	1.35301	0.0232909	0.305753
AC114812.2	1.51256	0.895892	-0.755593	0.00985007	0.272989
AC011754.1	0.416152	1.78108	2.09757	0.00129994	0.226047
KRT8P30	2.39726	1.51442	-0.662619	0.000651545	0.208633
PGM5-AS1	1.20571	2.06335	0.775102	0.00545536	0.266096
AC243962.1	1.4307	2.14352	0.583258	0.00866909	0.272989
AL136980.1	1.02469	1.6861	0.718503	0.0127286	0.275557
CADM3-AS1	3.26269	5.02876	0.624141	0.00250372	0.249238
AL008633.1	1.60303	0.927533	-0.789334	0.0173369	0.285113
AL596247.1	1.86519	1.31316	-0.506282	0.0193595	0.292542
AC007953.1	0.499571	1.1829	1.24357	0.00478464	0.264907
LINC02528	0.635622	1.33219	1.06756	0.0307235	0.322742
AC026167.1	2.00373	1.11185	-0.849724	0.00919479	0.272989
RPL6P4	0.368421	1.00969	1.45449	0.00280866	0.251353
AC099342.1	1.75483	1.1752	-0.578421	0.0391468	0.335726
TUBBP10	0.920624	1.37084	0.574381	0.0475971	0.349472
Z93242.1	0.745786	0.42416	-0.814151	0.0389039	0.335237
EIF4A1P5	0.604834	1.05147	0.797799	0.0260858	0.313346
AL583785.1	2.77457	4.26115	0.61898	0.000887877	0.208633
RPS3AP27	0.421053	0.806727	0.93808	0.0391791	0.335795
RPLP0P1	0.67131	0.319336	-1.0719	0.0182862	0.291057
IFNA20P	1.09917	2.16407	0.977334	0.000511313	0.208633
ANKRD18DP	0.762729	1.34166	0.814781	0.0312991	0.322742
AL121787.1	0.45184	0.899284	0.992965	0.0340917	0.326789
AL592429.2	0.587891	1.39989	1.25169	0.0276381	0.316716
UBE2V1P1	1.8065	1.20464	-0.584603	0.013415	0.276587
AC006020.1	0.807361	0.411194	-0.973393	0.0113972	0.272989
AL606748.1	0.363521	0.73229	1.01038	0.0403912	0.335939
MIR217HG	0.74459	2.97682	1.99925	0.000620252	0.208633
SDCBPP1	0.934468	0.566717	-0.721516	0.032544	0.324844
AL365184.1	1.27495	0.602696	-1.08094	0.00179207	0.233437
AC078883.2	1.35956	0.87508	-0.635657	0.035183	0.329185
RPL12P19	0.713197	1.36413	0.935609	0.0110831	0.272989
AL162584.1	0.574047	1.37024	1.25519	0.0283176	0.318906
AC011290.1	0.429996	0.811352	0.916004	0.034061	0.326789
LINC01985	1.21861	2.08199	0.772722	0.0019577	0.24201
RPS8P4	0.324733	0.852124	1.39181	0.00786856	0.272989
LINC01624	2.96424	4.22221	0.510334	0.0104801	0.272989
AL162414.1	0.385365	0.964477	1.32352	0.0278484	0.317255
DNAJB3	1.17888	0.721591	-0.708164	0.0247824	0.311129
AC069257.2	0.846148	1.31446	0.635486	0.0421401	0.340431
LINC01736	1.3214	1.89986	0.523829	0.046013	0.346597
AL096678.1	1.11301	1.60163	0.525078	0.0318748	0.32279
AL162419.1	0.660566	1.25623	0.927328	0.0129183	0.275557
IGKV3D-7	0.526316	1.34296	1.35142	0.0396505	0.335939
LYPLAL1-AS1	1.56271	3.08932	0.983239	0.00539815	0.266096
AL451047.1	1.09117	0.662165	-0.720609	0.0493237	0.351945
AC079793.1	0.599596	1.30224	1.11894	0.00454319	0.264907
AL445307.1	0.618678	1.17253	0.922359	0.0137788	0.277069
AL645998.1	1.11301	1.72495	0.632086	0.0141749	0.278186
AL513542.1	1.5522	2.27064	0.548785	0.0166461	0.284499
AL590068.1	0.368421	0.799946	1.11855	0.031812	0.32279
MYLKP1	1.04654	1.87197	0.838938	0.0379777	0.334232
AC023137.2	1.29155	0.824164	-0.648105	0.0438587	0.343031
AL365366.1	1.08256	1.5885	0.553214	0.0484164	0.350597
LINC00582	1.27589	2.04309	0.679247	0.0446184	0.344118
MT1P3	0.599596	1.37595	1.19836	0.00780614	0.272989
AC004691.1	1.59754	1.0543	-0.599571	0.0146943	0.280423
LRRC3-DT	1.98538	1.16527	-0.768752	0.00157778	0.230957
AJ009632.2	1.5869	2.42413	0.611255	0.0112833	0.272989
AC073850.1	0.416152	1.03812	1.31879	0.0104823	0.272989
AL139421.1	1.2611	1.93114	0.614762	0.00856561	0.272989
AL356753.1	0.710098	0.362421	-0.970349	0.0274104	0.315923
AC087857.1	3.70575	2.30709	-0.68369	0.0121119	0.272989
AL109914.1	0.263158	1.06565	2.01773	0.00157464	0.230957
LINC02526	0.157895	0.725848	2.2007	0.00244124	0.249238
ZNF492	1.54964	2.35495	0.603763	0.0051257	0.264907
TRBV10-2	0.824304	1.72861	1.06836	0.00457859	0.264907
AL590640.2	0.346577	0.816145	1.23565	0.0111064	0.272989
TRBV5-4	2.00168	3.12176	0.641152	0.00377218	0.260531
LINC02812	0.977298	1.77356	0.859776	0.0189371	0.291057
SPTLC1P1	1.31493	0.849598	-0.630136	0.0274509	0.315923
AC114803.1	1.59617	0.894183	-0.835976	0.0134668	0.276736
AL135908.1	1.20385	0.207049	-2.53961	1.11545e-05	0.0653851
VAV3-AS1	0.346577	1.02099	1.55872	0.0359239	0.331259
LINC01799	0.807361	1.37806	0.771351	0.00712232	0.272989
AC092162.2	2.10478	1.48078	-0.507306	0.0193068	0.292542
AC105935.2	1.91913	1.07475	-0.836451	0.000938664	0.208633
PSAT1P3	0.263158	0.796571	1.59787	0.0108603	0.272989
LINC00326	1.06348	0.588899	-0.852698	0.0257521	0.312927
AC092431.1	0.851049	1.31863	0.63173	0.0262175	0.313346
TSSK1A	0.987099	1.44519	0.549993	0.0256547	0.312156
AF127577.2	0.578947	0.986869	0.769426	0.0203078	0.297413
LINC00689	1.66327	2.41273	0.536642	0.0482983	0.350597
ARHGEF9-IT1	0.784573	0.402639	-0.962422	0.0444812	0.344118
RPL31P50	0.89878	0.392576	-1.195	0.0149092	0.280722
AL031848.1	1.61139	0.829322	-0.958299	0.00863491	0.272989
AL109615.2	1.87119	1.14126	-0.713329	0.0151493	0.280722
PGM5P4-AS1	1.06072	2.00893	0.921388	0.00411687	0.260531
LINC00415	0.937567	0.419194	-1.1613	0.00673044	0.272989
AC093627.1	0.280101	0.726629	1.37527	0.0204425	0.298079
RPL5P6	0.45184	0.863886	0.935029	0.0401898	0.335939
AC009495.2	0.67441	1.53102	1.1828	0.00252888	0.250188
AC093311.1	0.929567	1.48995	0.68063	0.0392112	0.335795
AC004862.1	0.832304	1.60246	0.945105	0.0434587	0.343031
FTH1P25	0.609735	0.33731	-0.854106	0.0278598	0.317255
TRBV29-1	2.77182	4.22585	0.608409	0.000702454	0.208633
AF127936.1	2.24808	3.27679	0.54359	0.00979677	0.272989
PLCE1-AS2	0.912624	0.460846	-0.985737	0.00550471	0.266096
RPS15AP6	1.08042	0.641326	-0.752466	0.0462106	0.346597
LINC01399	1.06158	0.496722	-1.0957	0.00511381	0.264907
DIRC3-AS1	0.429996	0.912356	1.08527	0.0297814	0.32073
FAM238A	0.587891	1.26909	1.11018	0.0213809	0.301987
OSTN-AS1	0.749829	1.48754	0.988293	0.0137721	0.277069
USP32P2	1.08766	2.06919	0.927837	0.0108503	0.272989
FAM53B-AS1	0.714998	1.19013	0.735111	0.0266165	0.314016
CHRM3-AS2	2.90112	4.18708	0.529338	0.0105778	0.272989
AC015923.1	0.968355	0.611521	-0.663133	0.0484358	0.350597
LINC01136	1.88002	2.69537	0.519735	0.00392444	0.260531
UGT1A13P	1.20073	0.670092	-0.841475	0.0150326	0.280722
LINC01781	2.28295	3.42032	0.583232	0.0265049	0.313897
AC006372.3	0.429996	0.750449	0.80343	0.0433032	0.342942
AC243772.3	0.377365	0.966932	1.35746	0.00565282	0.266521
AL138720.1	0.429996	1.24016	1.52813	0.00327062	0.255844
BCAS2P2	0.89878	1.61875	0.848837	0.0112713	0.272989
AL032821.1	0.399209	1.17579	1.55842	0.00240502	0.249238
RHOXF1P1	1.35666	2.6157	0.947138	0.0345691	0.327852
BIN2P1	0.272101	0.717262	1.39836	0.0189686	0.291057
CTSLP8	0.832304	0.488269	-0.769435	0.0438565	0.343031
RPL7P11	0.315789	0.704157	1.15694	0.0246175	0.311129
AC114730.2	2.02417	1.37751	-0.555271	0.0103434	0.272989
AC003958.2	0.991142	0.60262	-0.717844	0.0228465	0.304722
AL135937.1	1.02589	0.623551	-0.718293	0.0314815	0.322742
AL360091.3	0.640522	0.336601	-0.92821	0.0228111	0.304722
LINC02539	0.595891	0.991959	0.735232	0.0454908	0.346531
AL390783.1	0.399209	0.841275	1.07543	0.0318498	0.32279
LINC00940	1.23151	2.20971	0.843426	0.0129901	0.275886
ZRANB2-AS1	1.2574	1.88743	0.585981	0.00591731	0.266683
LINC01281	1.8687	2.7181	0.540565	0.0388083	0.334808
AC006946.1	0.819065	1.28056	0.644721	0.0247835	0.311129
RPS2P15	2.34244	1.48934	-0.653343	0.000535868	0.208633
AC007422.1	1.13485	0.644689	-0.815833	0.0375445	0.334209
LINC00402	1.77228	3.11851	0.815245	0.00659789	0.272989
AC073150.1	1.75387	1.22502	-0.517737	0.00973812	0.272989
BARX1-DT	1.48785	0.815824	-0.866897	0.0427996	0.34197
AC007349.3	0.67131	1.40533	1.06586	0.0132277	0.276587
MSH2-OT1	0.613778	1.16581	0.92554	0.0232908	0.305753
AF241728.1	0.924329	1.54243	0.738728	0.0188672	0.291057
ADAM21P1	0.943411	0.461401	-1.03187	0.00357025	0.257236
Z99127.2	0.776573	0.399448	-0.959114	0.0226191	0.303915
RBMS3-AS3	1.75351	2.50248	0.513108	0.0332536	0.325704
ADORA2BP1	1.29309	2.18718	0.758253	0.00507448	0.264907
POU5F1P5	0.867992	0.422062	-1.04023	0.0358706	0.331256
AC099335.1	1.07052	1.60178	0.581363	0.028941	0.320411
AL390026.1	0.491571	0.890262	0.85683	0.0457647	0.346591
KPNA2P1	2.0613	1.19023	-0.792314	0.00672881	0.272989
AC003986.3	1.38297	0.702059	-0.978108	0.00163858	0.230957
AC094019.2	1.02959	1.50452	0.547227	0.0452199	0.345365
MCFD2P1	0.635622	1.09528	0.785062	0.0402021	0.335939
RPL12P27	1.27495	1.95338	0.61553	0.0092189	0.272989
H3P7	0.785517	0.420628	-0.901096	0.0261358	0.313346
AC008074.1	1.04867	0.636022	-0.721419	0.0206309	0.298907
AL157832.2	0.824304	0.406554	-1.01973	0.0105852	0.272989
LINC01358	1.03973	1.73884	0.741913	0.0120703	0.272989
HLA-DPA3	0.996043	1.7648	0.825226	0.0138806	0.277069
AL954642.1	0.482628	1.22311	1.34157	0.00710715	0.272989
RPSAP11	1.12995	1.83455	0.699162	0.00217908	0.248024
TTLL11-IT1	1.76267	1.20818	-0.544925	0.0348122	0.328072
AL590666.3	2.04881	1.25646	-0.705425	0.00131389	0.226047
AL445220.1	0.272101	0.693012	1.34874	0.0259198	0.313268
AF064858.2	0.385365	0.947536	1.29796	0.00686969	0.272989
LINC02245	0.293945	1.16996	1.99284	0.00234733	0.249072
HLCS-IT1	1.35156	0.905879	-0.577239	0.0381905	0.334499
GSTA7P	0.45184	1.39931	1.63083	0.00358123	0.257236
VDAC1P11	0.546964	0.945459	0.789568	0.0403406	0.335939
SMU1P1	0.740885	1.26086	0.767084	0.0335733	0.326465
AL031289.1	0.838148	1.56604	0.901845	0.00372677	0.260531
LINC00844	0.516177	1.19376	1.20958	0.00650601	0.272989
AC245884.4	0.429996	0.932686	1.11707	0.0147824	0.280423
LINC01625	1.12719	2.0906	0.891179	0.0156165	0.280847
AHCYP2	0.521415	0.943768	0.856	0.0254906	0.312156
AC096757.1	0.324733	0.674313	1.05416	0.0446922	0.344118
AC112487.1	0.762729	1.35119	0.824987	0.0150531	0.280722
AC108749.1	1.20967	0.746533	-0.696333	0.0317781	0.32279
AL355864.2	1.07672	1.7502	0.70088	0.0257704	0.312927
AC108718.1	0.704859	1.2332	0.807004	0.038654	0.334808
CYMP	4.0974	2.88421	-0.506535	0.04853	0.350597
AC004224.1	0.429996	0.994808	1.21009	0.00541717	0.266096
AC009078.2	4.56196	6.97233	0.611989	0.0277213	0.316716
AC092919.2	0.635622	1.36595	1.10366	0.00782332	0.272989
TNFRSF13B	3.03978	4.48699	0.561781	0.0115681	0.272989
AC092979.1	1.69971	4.34452	1.35391	0.00323429	0.255675
THOC7-AS1	0.272101	0.79233	1.54196	0.00590211	0.266683
C1QTNF9	1.76868	2.66097	0.589284	0.0110271	0.272989
RN7SL382P	0.854148	0.47056	-0.860108	0.0310592	0.322742
RPL4P1	1.54025	2.41328	0.647837	0.00155123	0.230957
HMGN1P8	1.13519	1.676	0.562087	0.0229427	0.304722
BET1P1	0.293945	0.924574	1.65324	0.00836175	0.272989
AC093010.1	0.97696	1.67031	0.773741	0.0384884	0.334608
AC141424.1	0.437996	0.867188	0.985427	0.0285878	0.319951
RPL5P13	1.01299	0.60458	-0.74461	0.0304444	0.322145
AC087477.1	0.399209	0.950082	1.25091	0.0416381	0.339225
RPL12P30	0.399209	0.939527	1.23479	0.00486479	0.264907
AC093627.6	1.9072	3.04767	0.676253	0.0104548	0.272989
AC026341.1	0.263158	0.833706	1.66361	0.0037029	0.260531
RPL35AP32	0.738746	1.22036	0.724157	0.0462764	0.346597
AMY2A	4.02018	7.77483	0.951549	0.00999306	0.272989
LINC01214	1.11825	0.579349	-0.948737	0.00911182	0.272989
AOX3P	0.368421	0.821341	1.15663	0.0216002	0.302061
FAM3D-AS1	2.45861	1.60565	-0.614687	0.0116132	0.272989
CFHR1	1.26877	2.53843	1.00051	0.00439264	0.260745
AC246787.2	0.640522	1.50023	1.22786	0.0340075	0.326789
MTHFD2P1	1.18039	1.8144	0.620236	0.0259604	0.313346
AC139453.2	1.82231	2.79654	0.617871	0.0160213	0.283471
NT5C3AP2	0.774434	1.71633	1.14811	0.00601522	0.266683
LINC02325	1.18259	2.04451	0.789811	0.00731394	0.272989
DIAPH1-AS1	1.31003	0.857984	-0.610579	0.0373796	0.334136
AC079061.1	1.30203	2.85287	1.13165	0.00011114	0.130294
TRIM39-RPP21	0.968355	0.540957	-0.840021	0.0166444	0.284499
AC078850.1	1.72465	2.52028	0.547282	0.0338359	0.326684
AC091180.3	1.17245	1.95171	0.735217	0.003182	0.255313
AC021127.1	2.19855	1.34796	-0.70578	0.00553043	0.266096
C5orf17	1.48158	2.54996	0.783336	0.00889745	0.272989
AC010280.2	1.06158	1.5147	0.512826	0.0350054	0.328409
BCLAF1P1	0.263158	0.751388	1.51363	0.00932591	0.272989
C5orf66-AS1	3.35787	2.19894	-0.610738	0.0229352	0.304722
AC006445.2	1.34572	0.752266	-0.839062	0.00275683	0.25039
AC079193.2	1.24846	1.87528	0.58696	0.00687664	0.272989
AC097716.1	1.07946	0.615336	-0.810865	0.00938747	0.272989
LINC02147	1.3736	2.30065	0.744077	0.00917324	0.272989
LINC02742	2.00725	1.0862	-0.885927	0.0318015	0.32279
GOLGA8K	1.35062	1.9317	0.516247	0.0480592	0.349951
BFSP2-AS1	0.44694	1.10059	1.30012	0.0109111	0.272989
LINC00603	0.293945	0.958142	1.70469	0.0168123	0.284499
AC022113.2	0.293945	0.725398	1.30323	0.0262737	0.313346
LINC02148	0.346577	0.940623	1.44044	0.00605947	0.266683
PPM1AP1	0.58299	1.14256	0.970731	0.0114214	0.272989
AC022424.1	0.884936	1.68007	0.924879	0.0105156	0.272989
AC091180.5	0.973255	1.51119	0.634791	0.0470377	0.348394
SNRPCP2	0.785517	0.34212	-1.19914	0.00276679	0.25039
AL691442.2	1.2574	0.552106	-1.18743	0.000867038	0.208633
AC024132.4	1.26954	0.764439	-0.73183	0.0339085	0.326778
TRBV21-1	0.460784	1.30255	1.49918	0.00494152	0.264907
RNU6-531P	1.31121	1.93176	0.559018	0.0450334	0.344165
RNU6-1153P	0.315789	0.680154	1.1069	0.0311649	0.322742
RNA5SP449	1.65447	1.00398	-0.720638	0.00429471	0.260531
AL365436.3	1.69913	1.19375	-0.5093	0.0288636	0.320411
RNA5SP290	0.332733	0.836399	1.32983	0.0179755	0.289112
AC004707.2	0.876936	1.49108	0.765812	0.0118235	0.272989
AC015743.1	1.20477	0.760052	-0.664586	0.043836	0.343031
IGHV3-65	0.416152	1.24695	1.58322	0.00958086	0.272989
AC079209.1	1.65991	2.3611	0.508352	0.0303485	0.322145
AC034243.1	1.75995	2.69381	0.614114	0.0209482	0.300779
TRBV7-4	0.535259	1.51526	1.50126	0.00100548	0.208633
RNU6-988P	0.640522	0.224103	-1.51509	0.00150454	0.230957
AC104561.2	1.01299	1.5267	0.591804	0.0445979	0.344118
AC021744.1	0.609735	0.26896	-1.18079	0.0110926	0.272989
AC083841.2	1.43224	0.969233	-0.563355	0.0282343	0.318555
IGHV3-6	0.618678	1.38684	1.16454	0.0324743	0.324287
IGHV3-22	0.808926	1.63188	1.01245	0.0241837	0.31031
IGLC5	0.377365	0.991648	1.39387	0.0487195	0.350597
LINC02055	0.710098	1.6059	1.17729	0.0118261	0.272989
CD8B2	1.87394	2.94873	0.654019	0.0169044	0.284499
AC011365.3	0.89078	1.65322	0.892138	0.00599632	0.266683
LINC01485	1.15414	2.33185	1.01466	0.00126351	0.226047
LINC00824	0.626678	1.26513	1.01349	0.0239491	0.309136
AP000424.2	1.08746	1.91948	0.819751	0.00432594	0.260531
AP001994.1	1.33188	0.912487	-0.545584	0.0411381	0.337261
NAV2-AS2	0.421053	0.929715	1.14279	0.0337089	0.326684
LINC02685	0.876936	0.447991	-0.969001	0.0183097	0.291057
AP002358.2	0.829205	1.47439	0.830316	0.049755	0.353005
AL512785.2	1.5806	1.0881	-0.538664	0.0437526	0.343031
AC008750.1	1.59992	2.38731	0.577392	0.00401469	0.260531
AP002989.1	1.12625	2.16731	0.944381	0.000474727	0.208633
AF131216.3	1.00065	2.61591	1.38638	0.00512166	0.264907
SETP17	1.21861	1.81205	0.572386	0.0155434	0.280847
AP003557.1	0.482628	1.20891	1.32473	0.00507063	0.264907
LINC02734	0.482628	1.04061	1.10844	0.0120995	0.272989
AC022182.3	1.36956	1.99175	0.540321	0.0254603	0.312156
TBX5-AS1	2.69243	1.70423	-0.659788	0.0106262	0.272989
AC124276.2	2.6355	1.46469	-0.847485	4.92067e-05	0.0869912
AP000944.1	1.11025	1.72688	0.637287	0.0224294	0.303915
AC087203.2	0.820261	0.369543	-1.15034	0.00496402	0.264907
TRAV1-1	0.881836	1.45397	0.72141	0.0309599	0.322742
MT1JP	1.36851	2.17803	0.670419	0.0291269	0.32073
AL590560.2	0.394308	0.7067	0.841774	0.0498009	0.353005
LINC02446	2.2954	3.53336	0.622297	0.00250722	0.249238
RPL7AP3	0.293945	0.64689	1.13797	0.0317909	0.32279
LINC02390	0.482628	1.18011	1.28994	0.0224017	0.303915
AC005342.2	0.574047	1.22346	1.09173	0.00684084	0.272989
PGA5	0.750389	1.48008	0.979963	0.0316589	0.322742
BTG1P1	0.971116	1.71195	0.817923	0.0282439	0.318555
KLRF2	1.52522	1.0507	-0.537666	0.0298631	0.32073
SLC5A8	1.09917	1.96486	0.838013	0.0488498	0.350698
AC084375.1	1.74051	4.23994	1.28453	0.000798929	0.208633
AC008013.3	0.595891	1.22126	1.03524	0.00997246	0.272989
AC025252.3	2.35196	1.39521	-0.75338	0.0304504	0.322145
SRSF3P1	1.27495	1.88015	0.560407	0.0365485	0.332246
AC091078.1	1.04207	2.08894	1.00332	0.000361963	0.180574
AP001453.3	0.987099	0.569106	-0.794499	0.0121845	0.272989
HNRNPA1P50	1.05177	1.50347	0.515475	0.0381161	0.334232
AC007569.1	1.56795	2.36512	0.593032	0.0115453	0.272989
LINC02413	0.954511	1.75846	0.881476	0.0154599	0.280847
AC011595.1	1.16074	0.727171	-0.674682	0.0485719	0.350597
LINC02300	3.15799	1.57442	-1.00418	0.00426858	0.260531
AL133467.1	2.0295	3.0087	0.568014	0.0194484	0.292542
AL136298.1	0.704859	1.29516	0.877719	0.0251184	0.311129
AL157871.3	0.596834	1.36873	1.19744	0.00159914	0.230957
AC025884.1	1.17812	1.88061	0.67472	0.0233028	0.305753
LINC01579	1.58817	2.4388	0.618805	0.0314105	0.322742
AL049779.2	0.513415	1.01147	0.978255	0.0152844	0.280847
AL137230.2	1.12995	1.75884	0.638358	0.0206078	0.298907
AC103996.2	0.657466	1.43371	1.12477	0.00727641	0.272989
AC104390.1	0.346577	0.70471	1.02385	0.0482183	0.350597
EGLN3-AS1	1.15729	0.545153	-1.08602	0.0441041	0.344118
AL358332.1	0.973255	0.583783	-0.737386	0.0179223	0.288814
AL049869.2	0.930511	0.549513	-0.759869	0.0433084	0.342942
AC090971.3	1.48977	1.0001	-0.574939	0.0371006	0.333497
AC005096.1	1.42914	1.00298	-0.510856	0.045857	0.346597
H3P39	1.44298	0.995859	-0.535041	0.0321309	0.323493
AC087482.1	1.48857	2.88827	0.956273	0.0024164	0.249238
AC012409.1	1.45499	2.19732	0.594736	0.0220641	0.303915
AC079328.1	0.907723	1.44225	0.667997	0.0171746	0.284735
AC091100.1	1.42253	2.07213	0.542651	0.00592965	0.266683
CERS3-AS1	0.368421	1.114	1.59632	0.00103868	0.211774
BLID	0.693154	0.113208	-2.61421	3.91281e-07	0.00917437
AC015712.4	0.587891	1.23689	1.0731	0.0399905	0.335939
AC104041.1	0.421053	1.13218	1.42704	0.0188761	0.291057
SLC22A31	3.071	4.44955	0.534951	0.00298887	0.251892
HERC2P10	1.64861	2.35325	0.513405	0.0133658	0.276587
IL21R-AS1	1.31864	2.02662	0.620028	0.0146872	0.280423
AC092332.1	0.578947	0.257923	-1.16649	0.00850314	0.272989
AC007342.3	1.54789	2.38024	0.620804	0.0116522	0.272989
AC002464.1	0.346577	0.946099	1.44882	0.0096235	0.272989
AL499627.1	2.42018	1.22274	-0.985001	0.00347295	0.257236
AC237221.1	1.64028	2.68691	0.712006	0.00904914	0.272989
AC133552.1	0.595891	1.07409	0.849991	0.0203386	0.297626
AC009133.3	1.58179	2.69511	0.768782	0.00554958	0.266096
AC005307.1	0.649466	1.97957	1.60786	0.000949273	0.208633
SERTM2	1.35252	2.5155	0.895194	0.0013244	0.226047
AC022167.3	1.18259	1.93161	0.707861	0.00455845	0.264907
AC036108.2	0.915723	1.55311	0.762178	0.0190297	0.291057
LINC02178	2.28672	1.39538	-0.712617	0.0151739	0.280722
AC099524.1	2.07234	3.26934	0.657738	0.0008574	0.208633
AC122134.1	1.29232	0.817247	-0.661125	0.0315363	0.322742
LINC02152	0.996043	0.257923	-1.94927	7.83578e-06	0.0612418
FSCN1P1	1.30599	0.746425	-0.807073	0.00726981	0.272989
YBX3P1	0.89878	1.35956	0.597097	0.0481113	0.350113
HPR	1.93117	2.93205	0.602431	0.00334978	0.256812
LINC00165	1.94621	1.19183	-0.707487	0.0294068	0.32073
AL138690.1	1.56519	0.885797	-0.821289	0.00276895	0.25039
AC093627.7	2.02442	3.00512	0.569912	0.0119926	0.272989
AC090618.1	0.608539	1.09051	0.84158	0.0299584	0.32073
LINC02185	1.54632	2.44082	0.658524	0.00954878	0.272989
AC133065.2	1.14656	2.38947	1.05938	0.012431	0.273947
AC027455.1	0.855092	0.447496	-0.934204	0.0327793	0.325085
AC118754.2	0.985904	0.5041	-0.967737	0.0441928	0.344118
AC015909.4	0.399209	0.758679	0.926346	0.0425069	0.341556
AC040173.2	0.22747	0.860332	1.91922	0.0023262	0.249072
ABHD17AP5	0.89878	1.46634	0.706183	0.0206314	0.298907
ANTXRLP1	1.03363	2.15008	1.05666	0.00178552	0.233437
AC090125.1	2.45479	1.36317	-0.84863	0.00425533	0.260531
MIR5581	1.12101	1.71957	0.617246	0.0328139	0.325185
AC012417.1	0.315789	0.972255	1.62237	0.00154737	0.230957
RN7SL850P	0.662366	0.314527	-1.07445	0.00402812	0.260531
AL353997.2	2.08477	1.16341	-0.841526	0.0117376	0.272989
MYH4	2.68467	1.67261	-0.682648	0.00860377	0.272989
AC064805.2	0.324733	0.715919	1.14054	0.0403633	0.335939
AC020558.1	0.521415	1.04531	1.00342	0.0103651	0.272989
TTC39C-AS1	2.04057	2.88909	0.501638	0.00727093	0.272989
AC091588.2	0.399209	0.873398	1.1295	0.031909	0.32279
AP005209.1	0.754729	0.444287	-0.764468	0.0368508	0.33287
AC015845.1	1.06467	0.529598	-1.00744	0.00499499	0.264907
AP001099.1	0.680253	1.31737	0.953517	0.0221781	0.303915
MIR5195	1.10931	2.0611	0.893758	0.0169036	0.284499
GACAT2	1.16598	1.7986	0.625328	0.0383908	0.334525
AC103809.1	0.723942	1.27292	0.814191	0.0175316	0.286655
PNLIPRP2	6.10645	8.85392	0.535982	0.0289834	0.320411
MIR4644	0.762729	0.434856	-0.810633	0.0335602	0.326465
AC002091.2	1.82898	2.78721	0.607786	0.00564747	0.266521
AP000919.2	0.482628	0.972795	1.01122	0.0188145	0.291057
AC005838.3	1.02099	1.5471	0.599607	0.0409672	0.33692
AC044840.1	0.965255	0.546153	-0.821605	0.022949	0.304722
LGALS9DP	1.35742	0.875737	-0.632302	0.0462508	0.346597
AC009137.2	0.613778	1.21544	0.985693	0.00483842	0.264907
AC005262.1	1.79913	1.08453	-0.730231	0.00287807	0.251892
AC008752.2	1.44118	0.856662	-0.750455	0.0121516	0.272989
AC012254.1	0.468784	1.09291	1.22118	0.00509164	0.264907
MIR2117HG	1.72142	1.09386	-0.654165	0.0292279	0.32073
LINC01775	1.00404	1.51578	0.594235	0.0330827	0.325704
LCN6	2.17286	3.74896	0.786896	0.000199311	0.151648
AC011498.3	1.42604	0.744266	-0.938123	0.000753527	0.208633
AC008649.1	0.293945	0.82662	1.49168	0.0115115	0.272989
EIF4A2P1	1.49465	2.29756	0.620293	0.00534036	0.266096
AC020934.1	0.868936	0.433978	-1.00163	0.0068799	0.272989
AC104365.3	0.188682	0.871717	2.2079	0.00114704	0.220448
AC002546.1	0.917227	2.7079	1.56182	0.000355798	0.180574
AC092068.3	0.346577	0.836188	1.27065	0.00952506	0.272989
AC063977.1	0.399209	0.853162	1.09568	0.0398456	0.335939
ZNF114-AS1	1.05824	0.533499	-0.988109	0.0193241	0.292542
LINC02132	0.776573	1.63198	1.07143	0.0195014	0.292542
AC008878.3	0.765066	1.70822	1.15884	0.0295679	0.32073
AC063977.6	1.05144	1.69648	0.690183	0.0253108	0.311929
TPRG1LP1	3.41193	2.40499	-0.504562	0.0114795	0.272989
AL445223.1	0.557103	0.325564	-0.775004	0.0441467	0.344118
AC008734.1	0.754729	1.26947	0.750201	0.0210728	0.301276
BNIP3P8	0.640522	0.287828	-1.15404	0.00499389	0.264907
AC011491.2	1.31493	0.841495	-0.643962	0.0297743	0.32073
AC093525.7	1.21551	1.84773	0.604191	0.0402113	0.335939
AP001267.4	0.968355	0.599874	-0.690878	0.0314386	0.322742
AL021328.1	2.42833	3.57572	0.55827	0.0138639	0.277069
AC036176.3	2.37495	1.49249	-0.67018	0.00778831	0.272989
AC022028.2	2.89871	1.75832	-0.721212	0.000629823	0.208633
AC087203.3	1.16311	1.97624	0.764763	0.0161862	0.284358
AC130352.1	1.30479	0.832716	-0.647924	0.0231666	0.30575
AC104687.2	1.76677	1.24119	-0.509389	0.0330626	0.325704
TRMT112P7	0.807361	0.332516	-1.27979	0.00434874	0.260531
AL021997.1	0.460784	0.987083	1.09908	0.0139374	0.277069
AC110048.1	0.416152	0.681588	0.71179	0.0437816	0.343031
AL160281.1	0.915723	0.422941	-1.11446	0.00687905	0.272989
IGHV3OR16-6	1.27891	2.20274	0.784391	0.0295953	0.32073
RAP2CP1	2.06028	1.2915	-0.673791	0.0257717	0.312927
AP000907.3	0.640522	0.353157	-0.858941	0.0469111	0.347857
AC023206.1	0.929567	0.508015	-0.871687	0.0160325	0.283471
AL161756.2	0.377365	0.890651	1.2389	0.0148471	0.280722
LINC02427	1.56439	2.45735	0.651497	0.0023688	0.249072
AC078880.3	1.11301	1.86608	0.745543	0.00554004	0.266096
Z84480.1	0.91168	1.35591	0.57266	0.0298503	0.32073
AL021368.1	1.63072	1.07548	-0.600535	0.0153066	0.280847
AL109910.2	0.723942	1.93429	1.41786	0.000838314	0.208633
LINC02343	1.08746	1.84516	0.76278	0.0198485	0.294758
AL355612.1	0.513415	1.22251	1.25165	0.033799	0.326684
AC122710.2	1.87454	1.21488	-0.625726	0.0111112	0.272989
RNU4-89P	0.640522	1.18202	0.883935	0.00896452	0.272989
AC017048.3	2.95536	1.99733	-0.565262	0.00189038	0.239588
AC133041.1	0.491571	0.945049	0.942988	0.0426108	0.34197
FAM106A	2.92382	4.17556	0.514116	0.0232933	0.305753
AC012531.2	1.17888	0.67271	-0.809362	0.0089474	0.272989
AL354694.1	0.429996	0.936493	1.12294	0.0200227	0.296011
LINC02091	1.27614	2.28899	0.84292	0.000292495	0.163289
AC016737.2	0.315789	0.843092	1.41673	0.0120506	0.272989
AL008718.3	1.17088	1.68058	0.521366	0.0174892	0.286459
LINC01396	0.965255	0.544164	-0.82687	0.0251824	0.311129
LINC02712	2.52283	1.72198	-0.550979	0.00954162	0.272989
RN7SL386P	0.491571	1.54024	1.64769	0.0169659	0.284499
AL590282.1	1.32444	2.00313	0.596881	0.0271068	0.315
AC008121.3	1.05177	1.64137	0.642076	0.0250939	0.311129
MIR8071-1	0.513415	1.82085	1.82642	0.0035129	0.257236
AC131902.2	0.642859	1.19621	0.8959	0.0261597	0.313346
AC091076.1	1.06562	0.710554	-0.584673	0.0417098	0.339499
AL110115.1	1.6942	1.14962	-0.559445	0.0225292	0.303915
AC015967.1	0.482628	1.03443	1.09985	0.00718136	0.272989
AL121772.2	1.46483	0.782325	-0.90489	0.00774039	0.272989
TRBV12-3	1.11015	1.92268	0.792373	0.0243251	0.31031
AC091948.1	0.640522	0.305093	-1.07	0.0222623	0.303915
AC112218.2	0.504472	0.918117	0.863904	0.04477	0.344118
CCL16	1.48977	2.69691	0.856217	0.000279279	0.159713
PDCD6IPP1	1.5346	2.31192	0.591232	0.0265012	0.313897
AC104971.3	0.494333	1.5666	1.66409	0.0021202	0.247304
SNORD116-4	0.766434	1.43519	0.905013	0.0169847	0.284499
AC004816.2	1.17245	1.7891	0.609711	0.0255693	0.312156
AC021755.3	0.45184	0.828571	0.874813	0.0429243	0.342099
TRBV14	1.29309	2.31773	0.84189	0.0038742	0.260531
AL121985.3	0.595891	1.23332	1.04943	0.0449612	0.344118
AC090206.1	0.332733	0.991729	1.57558	0.00294638	0.251892
TRBV13	1.00404	1.95639	0.962376	0.00550895	0.266096
H2BC3	0.657466	0.336432	-0.966602	0.0355579	0.32997
BX255923.2	0.425096	1.03492	1.28365	0.00875276	0.272989
AC092666.2	0.310889	0.87431	1.49175	0.00639351	0.272185
TRBV18	1.89034	3.16796	0.744907	0.00266506	0.25039
AL713922.2	0.566047	1.07327	0.923019	0.01693	0.284499
AC245884.12	0.555908	1.1462	1.04394	0.0245458	0.311129
IGHV4-4	2.9963	4.48179	0.58089	0.0213467	0.301987
LINC02227	0.521415	1.00109	0.941067	0.0430838	0.342784
AC244093.2	0.912624	0.550177	-0.730124	0.0431293	0.342919
AL138776.1	0.640522	0.3633	-0.818089	0.0281633	0.318555
AL158196.1	1.66951	2.36281	0.501081	0.00423133	0.260531
AC090116.1	1.78315	1.10042	-0.696373	0.0344636	0.327187
AL034550.2	1.36446	1.94877	0.514226	0.0178214	0.288218
AL121890.4	1.14656	1.78198	0.636172	0.0169947	0.284499
AC138649.2	1.24046	1.89824	0.613793	0.00143968	0.228082
AP005431.2	0.89078	1.38322	0.634892	0.0247637	0.311129
AC080038.3	0.893541	1.35438	0.600027	0.0117415	0.272989
GOLGA8IP	0.863092	1.45183	0.750284	0.0241051	0.310035
FP325317.1	1.23385	2.40481	0.962757	0.00154947	0.230957
AC024941.1	0.985904	0.573763	-0.780993	0.0364884	0.332246
RN7SL186P	1.01854	2.53217	1.31387	0.0205788	0.298907
AC243967.3	0.657466	0.316855	-1.0531	0.0149034	0.280722
AL359880.1	2.21621	1.46982	-0.592448	0.00798155	0.272989
AC009878.1	1.74479	2.50363	0.52097	0.0183151	0.291057
CR381670.1	0.867992	1.4408	0.731115	0.0468588	0.347857
AC112255.1	0.797221	1.83783	1.20495	0.00629481	0.270872
AC105074.1	1.11241	1.71789	0.626954	0.0389281	0.335237
AC137723.1	0.368421	0.78433	1.09011	0.0353931	0.329441
AL355377.2	0.666409	1.15674	0.795581	0.0364717	0.332246
AL121835.2	0.513415	1.47354	1.52109	0.0188255	0.291057
AL358613.2	1.45469	0.648324	-1.16592	0.00285276	0.251892
AC004009.3	2.01381	1.20716	-0.738314	0.00683736	0.272989
AP000997.4	1.28019	0.846919	-0.596059	0.0362446	0.331259
AC073911.2	0.807361	0.476293	-0.761364	0.0346642	0.327852
AC003957.1	0.946511	1.55253	0.713932	0.0462754	0.346597
AC068880.4	0.859992	1.46008	0.763648	0.0242957	0.31031
AC092117.2	0.844953	1.66358	0.977353	0.00199702	0.24201
AC110769.3	0.829205	0.460462	-0.848646	0.034452	0.327187
AL096816.1	2.93729	4.32473	0.558122	0.000685766	0.208633
AC016542.3	0.788278	0.406554	-0.955257	0.030435	0.322145
AC053503.5	0.423389	1.27421	1.58955	0.00941343	0.272989
AL359740.1	1.78295	1.19884	-0.572627	0.00687245	0.272989
AC025048.6	0.62144	1.22023	0.973463	0.0203048	0.297413
PTENP1-AS	0.725119	1.37076	0.918688	0.00932306	0.272989

## Sheet: supplemental Table S2
id	CHL1-AS2	KRT8P30	AL365184.1	AC083841.2	AC112255.1
TCGA-2J-AAB6-01A-11D-A40W-08	1	2.58496	0	1.58496	0
TCGA-2J-AAB8-01A-12D-A40W-08	2.58496	0	0	0	0
TCGA-2J-AAB9-01A-11D-A40W-08	1	1	0	0	1.58496
TCGA-2J-AABA-01A-21D-A40W-08	3.45943	1	0	2.58496	0
TCGA-2J-AABE-01A-12D-A40W-08	1.58496	2	1.58496	2	1
TCGA-2J-AABF-01A-31D-A40W-08	2	3	0	1.58496	4.58496
TCGA-2J-AABK-01A-31D-A40W-08	3.70044	2.58496	1.58496	0	2
TCGA-2J-AABO-01A-21D-A40W-08	3.45943	0	0	2.58496	1
TCGA-2J-AABT-01A-11D-A40W-08	2.58496	1	0	0	3.90689
TCGA-2J-AABV-01A-12D-A40W-08	0	1	0	0	0
TCGA-2L-AAQE-01A-11D-A397-08	0	2	0	0	2
TCGA-2L-AAQI-01A-12D-A397-08	2.32193	2	0	0	1.58496
TCGA-2L-AAQJ-01A-12D-A397-08	1.58496	1	0	0	2.58496
TCGA-2L-AAQL-01A-11D-A38G-08	2.32193	3	2	0	0
TCGA-3A-A9I7-01A-21D-A38G-08	2.32193	0	1	1	2.58496
TCGA-3A-A9I9-01A-11D-A38G-08	1	1	1	0	1.58496
TCGA-3A-A9IB-01A-21D-A397-08	2.32193	2.32193	0	0	0
TCGA-3A-A9IC-01A-11D-A38G-08	2	0	2	2	0
TCGA-3A-A9IH-01A-12D-A397-08	3	2.58496	2.32193	0	1
TCGA-3A-A9IU-01A-11D-A397-08	2.80735	3	0	3.80735	0
TCGA-3A-A9IX-01A-11D-A40W-08	3.16993	1	2	1	2.32193
TCGA-3A-A9IZ-01A-12D-A40W-08	1.58496	0	0	0	1
TCGA-3A-A9J0-01A-11D-A40W-08	1.58496	2.80735	1.58496	0	2
TCGA-3E-AAAY-01A-11D-A38G-08	2.32193	1	1.58496	0	2.80735
TCGA-3E-AAAZ-01A-11D-A38G-08	3.45943	2	1.58496	0	1
TCGA-F2-A7TX-01A-33D-A38G-08	1.58496	2.32193	0	2	1
TCGA-F2-A8YN-01A-11D-A377-08	2.32193	0	0	1	0
TCGA-FB-A545-01A-11D-A26I-08	1	4.39232	1	0	0
TCGA-FB-A5VM-01A-11D-A32N-08	3.90689	1.58496	0	2.32193	1
TCGA-FB-A78T-01A-12D-A32N-08	2.80735	2.58496	0	0	0
TCGA-FB-AAPP-01A-12D-A40W-08	1	0	1.58496	0	0
TCGA-FB-AAPQ-01A-11D-A40W-08	1	0	0	0	0
TCGA-FB-AAPS-01A-12D-A397-08	3.80735	2	0	0	2.58496
TCGA-FB-AAPU-01A-31D-A40W-08	1	2.58496	0	1.58496	0
TCGA-FB-AAPY-01A-11D-A40W-08	3.16993	1	1	1	1.58496
TCGA-FB-AAPZ-01A-11D-A40W-08	1.58496	0	1.58496	1	2.32193
TCGA-FB-AAQ0-01A-31D-A40W-08	0	3.45943	0	1	0
TCGA-FB-AAQ1-01A-12D-A40W-08	2	1.58496	0	3.45943	0
TCGA-FB-AAQ2-01A-31D-A40W-08	2.32193	2	0	4.58496	0
TCGA-FB-AAQ3-01A-11D-A40W-08	1	3.70044	0	0	0
TCGA-FB-AAQ6-01A-11D-A40W-08	2.32193	3.16993	0	2.32193	0
TCGA-HV-A5A3-01A-11D-A26I-08	0	2	1	3.90689	1.58496
TCGA-HV-A5A4-01A-11D-A26I-08	2.32193	2.58496	1.58496	2.32193	0
TCGA-HV-A5A5-01A-11D-A26I-08	0	1.58496	1	0	3.45943
TCGA-HV-A5A6-01A-11D-A26I-08	1	1	2	0	2
TCGA-HV-A7OL-01A-11D-A33T-08	1	2.80735	1	0	1.58496
TCGA-HV-A7OP-01A-11D-A33T-08	2	2	2.32193	0	2.32193
TCGA-HV-AA8V-01A-11D-A40W-08	2	1.58496	1	1.58496	0
TCGA-HV-AA8X-01A-11D-A397-08	1.58496	2.80735	1.58496	1	1.58496
TCGA-HZ-7918-01A-11D-2154-08	2.32193	0	1	0	2
TCGA-HZ-7919-01A-11D-2154-08	0	1	2	0	0
TCGA-HZ-7922-01A-11D-2154-08	1.58496	1	0	4.90689	1.58496
TCGA-HZ-7925-01A-11D-2154-08	3.80735	0	0	5.52356	3.45943
TCGA-HZ-7926-01A-11D-2154-08	1.58496	2.58496	0	3.16993	3.58496
TCGA-HZ-8001-01A-11D-2201-08	4.9542	2	0	0	2.80735
TCGA-HZ-8003-01A-21D-2201-08	0	1	0	1	3
TCGA-HZ-8315-01A-11D-2396-08	2	2	1.58496	3.32193	1.58496
TCGA-HZ-8317-01A-11D-2396-08	2.58496	1.58496	0	1	1.58496
TCGA-HZ-8636-01A-21D-2396-08	0	3.32193	0	1.58496	2
TCGA-HZ-8637-01A-11D-2396-08	3	2.32193	0	0	4.9542
TCGA-HZ-A49G-01A-11D-A26I-08	2.58496	1.58496	0	1.58496	1
TCGA-HZ-A49H-01A-11D-A26I-08	3.58496	1	0	0	2
TCGA-HZ-A49I-01A-12D-A26I-08	2.32193	1.58496	1.58496	0	1.58496
TCGA-HZ-A4BH-01A-11D-A26I-08	3	3.16993	0	0	1.58496
TCGA-HZ-A77O-01A-11D-A33T-08	0	2	0	1	0
TCGA-HZ-A8P1-01A-11D-A377-08	1	2.32193	1.58496	1	0
TCGA-IB-7644-01A-11D-2154-08	1	2.32193	0	0	0
TCGA-IB-7645-01A-22D-2201-08	1.58496	1	1	0	4
TCGA-IB-7646-01A-11D-2154-08	1	0	0	2.58496	1
TCGA-IB-7649-01A-11D-2154-08	1	1	0	0	2.80735
TCGA-IB-7651-01A-11D-2154-08	0	2	1	0	3
TCGA-IB-7654-01A-11D-2154-08	2	2.32193	0	0	0
TCGA-IB-8126-01A-11D-2396-08	3.32193	1	0	0	1
TCGA-IB-8127-01A-11D-2396-08	1.58496	0	0	1	2.32193
TCGA-IB-A5SO-01A-11D-A32N-08	4.16993	2.58496	1	0	2
TCGA-IB-A5SP-01A-11D-A32N-08	1.58496	2.32193	1.58496	0	0
TCGA-IB-A5SQ-01A-11D-A32N-08	3.16993	2.58496	2	2.32193	3
TCGA-IB-A5SS-01A-11D-A32N-08	1	2.32193	0	1	0
TCGA-IB-A6UF-01A-23D-A33T-08	2	1.58496	0	0	0
TCGA-IB-A6UG-01A-32D-A33T-08	2	1.58496	0	1	2
TCGA-IB-A7LX-01A-12D-A36O-08	1.58496	2.32193	1	5.52356	0
TCGA-IB-A7M4-01A-11D-A36O-08	1	1	0	2.58496	1
TCGA-IB-AAUN-01A-12D-A38G-08	1	1	1	3	1
TCGA-IB-AAUO-01A-12D-A38G-08	0	0	0	3.58496	0
TCGA-IB-AAUP-01A-11D-A377-08	3.16993	1	0	1	4.85798
TCGA-IB-AAUQ-01A-22D-A40W-08	2.32193	2.32193	1	2.58496	1
TCGA-IB-AAUS-01A-12D-A38G-08	3.16993	1	1	0	3.90689
TCGA-IB-AAUU-01A-11D-A377-08	2.58496	1.58496	0	1	1
TCGA-IB-AAUW-01A-12D-A38G-08	4.24793	2.58496	1	0	3.80735
TCGA-LB-A7SX-01A-11D-A33T-08	2.58496	2	0	4.58496	1.58496
TCGA-LB-A8F3-01A-11D-A36O-08	1.58496	1	5.16993	0	2.32193
TCGA-LB-A9Q5-01A-11D-A397-08	2.80735	0	1	0	1.58496
TCGA-M8-A5N4-01A-11D-A26I-08	2	1	0	0	4
TCGA-OE-A75W-01A-12D-A32N-08	0	1.58496	2	1	0
TCGA-PZ-A5RE-01A-11D-A32N-08	1.58496	1.58496	0	1	1
TCGA-Q3-AA2A-01A-11D-A377-08	1.58496	1	0	0	1
TCGA-RB-AA9M-01A-11D-A397-08	3.70044	2.32193	2.80735	3.32193	0
TCGA-S4-A8RO-01A-12D-A377-08	0	2	0	0	1
TCGA-S4-A8RP-01A-11D-A36O-08	0	1	3	1	1
TCGA-US-A774-01A-21D-A32N-08	2.32193	1.58496	0	0	2.80735
TCGA-US-A779-01A-11D-A32N-08	1	2	0	0	0
TCGA-US-A77G-01A-11D-A32N-08	0	3	1.58496	0	0
TCGA-XD-AAUH-01A-42D-A40W-08	5.08746	2.32193	2.32193	0	4.58496
TCGA-XD-AAUI-01A-42D-A40W-08	4	2.32193	1	2	1
TCGA-XD-AAUL-01A-21D-A397-08	2	1.58496	1	1	2.80735
TCGA-XN-A8T3-01A-11D-A36O-08	2.80735	1.58496	0	1	1.58496
TCGA-YB-A89D-01A-12D-A36O-08	1	2.32193	1	0	0
TCGA-YY-A8LH-01A-11D-A36O-08	0	1.58496	3.16993	0	1.58496
